# Supplementary material for: Wuchereria bancrofti-infected individuals harbor distinct IL-10-producing regulatory B and T cell subsets which are affected by anti-filarial treatment
Source: PLoS Negl Trop Dis. 2019 May 23;13(5):e0007436. doi: 10.1371/journal.pntd.0007436 (PMC6550419; doi:10.1371/journal.pntd.0007436)
Supplement: S1 Table — (XLSX) [file pntd.0007436.s007.xlsx]

## Sheet: Sheet1
Patient ID	Status	MF counts (MF/ml)	Lymphocytes (%)	CD19+CD24high (%)	CD19+CD24highCD5+CD1dhigh (%)	mock CD19+CD5+CD1dhigh (%)	mock CD19+CD5+CD1dhighIL-10+ (%)	PMA CD19+CD5+CD1dhigh (%)	PMA CD19+CD5+CD1dhighIL-10+ (%)	mock CD19+CD24highCD38high (%)	mock CD19+CD24highCD38highIL-10+ (%)	PMA CD19+CD24highCD38high (%)	PMA CD19+CD24highCD38highIL-10+ (%)	CD4+CD127-FOXP3+ (%)	CD4+CD127-FOXP3+Neuropilin-1+ (%)	CD4+CD127-FOXP3+Helios+ (%)
180-156	EN	0	65	0.9	19	0.92	1.72	0.25	13.3	2.96	5.56	2.5	3.16	8.635	10.7	9.76
180-197	EN	0	62.5	4.49	11.9	0.17	14.3	0.35	22.2	1.2	0	1.95	1.73	2.67	10.3	10.5
182-133	EN	0	52.4	2.48	34.8	1.28	3.33	0.92	25	3.8	2.47	1.65	13.9	5.24	64.3	11.1
182-161	EN	0	60	5.03	24.8	0.17	14.3	0.56	27.3	0.54	7.69	0.46	6.67	12.3	3.57	9.09
182-165	EN	0	69.8	3.53	38.9	0.73	0	0.47	0	0.33	0	0.92	14.3	13.97	18.8	66.7
182-171	EN	0	62	2.56	24	2.1	0	0.34	0	1.98	0	0.79	0	4.5	5.26	0
182-174	EN	0	59.8	2.81	42	0.37	0	0.56	25	1.57	2.5	1.43	0	16.6	7.32	43.8
182-188	EN	0	57.7	3.92	36.8	0.8	5.88	1.17	21.7	1.86	2.08	0.52	13.6	7.96	13.5	28.6
182-196	EN	0	62.2	2.93	17.3	0.2	16.7	0.58	0	0.8	0	0.75	0	5.54	19.4	42.1
182-200	EN	0	71.2	4.6	37	0.082	0	0.27	11.1	1.51	1.2	0.88	0	3.9	20.6	12.3
182-201	EN	0	77.6	1.24	21.2	0.3	0	0.17	0	3.75	0.92	4.53	0.84	7.655	10.6	0
182-204	EN	0	66.2	2.54	32.4	0.84	0	0.2	20	1.49	0	1.67	1.61	2.695	0	14.3
182-215	EN	0	69.2	3.21	44	1.53	0	3.51	0.47	8.41	0.62	3.98	2	9.65	4.76	13.3
182-219	EN	0	71.4	1.61	26.8	0.19	0	0.092	0	1.42	0	1.37	1.82	10.45	2.78	13.3
182-220	EN	0	73.7	2.93	24	0.49	0	1.83	17.8	2.11	2.94	2.76	5.13	11.085	17.3	5.81
184-103	EN	0	38.4	1.08	34.4	2.98	9.57	1.2	20	0.48	0	1.19	0	46.7	9.88	37.5
184-114	EN	0	56.1	1.38	26.9	1.64	16.1	2.54	20	0.66	0	0.91	10.5	4.715	29.4	13.3
184-118	EN	0	67.5	1	22.1	4.93	12.6	2.04	20.8	1.19	3.57	1.8	5.13	10.85	5.05	12.2
184-132	EN	0	79.9	1.95	25.5	5.75	2.4	2.51	5.68	0.72	17.6	1.24	4.35	4.17	13	32.1
184-153	EN	0	67	0.73	24	13.7	2.4	4.51	5.36	1.12	5.71	1.95	1.35	9.38	19.4	11.1
185-112	EN	0	69.8	1.5	52.2	1.64	0	0.88	16.7	1.62	3.39	3.35	2.9	5.29	9.26	8.11
185-116	EN	0	58.2	1.97	24.5	0.53	0	1.46	66.7	0.66	14.3	1.64	10.3	6.06	17.2	23.1
185-126	EN	0	74.8	2.78	27.9	0.63	0	1.49	25	0.6	0	2.18	13	14.29	29.1	16.7
185-137	EN	0	58	3.81	30.6	0.3	0	1.31	16.1	3.21	4.48	6.77	1.52	6.96	4.17	26.1
185-139	EN	0	56	1.76	29.2	1.75	5.71	2.65	24.4	4.62	0.88	4.73	7.69	4.685	38.5	0
185-148	EN	0	48.4	1.56	24.7	0.9	3.33	0.96	12.2	1.49	0	1.72	3.33	11.37	24.1	25.5
185-155	EN	0	76.7	2.65	14	0.58	0	0.055	0	1.08	0	1.54	1.04	10.035	8.6	30
185-156	EN	0	48.1	2.53	36.8	1.42	4.05	0.55	14.3	4.58	1.44	4.3	0.94	5.3	34.1	100
185-158	EN	0	45.8	1.8	37	0.18	66.7	0.52	12.5	2.26	0	2.97	2.86	4.26	21.9	33.3
185-159	EN	0	62.3	1.6	40.5	0.25	0	0.64	14.3	0.25	11.8	0.37	12.5	1.315	11.1	46.2
185-185	EN	0	64.8	1.64	21.1	0.12	50	1.1	12.5	0.97	5.26	2.32	2.63	5.54	19.4	28.6
185-190	EN	0	71.4	2.02	16.3	0.079	0	0.78	0	0.96	4.55	1.03	3.33	7.92	16.3	15.2
185-192	EN	0	67.5	0.99	45	0.082	0	0.13	12.5	0.5	3.33	1.42	0	17.1	12.9	10.6
185-231	EN	0	61.7	3.46	25.7	0	0	0.086	0	0.41	0	1.41	7.27	3.16	34.8	19.6
185-235	EN	0	68.8	2.29	48.6	0	0	0.046	0	1.17	0	0.99	0	12.43	6.67	32.1
186-180	EN	0	33.1	1.35	12.3	1.3	15.1	0.33	0	0.63	3.7	3.67	0.81	1.64	11.9	50
186-185	EN	0	58.7	3.08	19.2	1.15	2.86	0.84	10.7	4.67	1.72	7.94	9.28	21.5	34.1	33.3
186-214	EN	0	34.3	2.59	42.3	0.95	17.9	1.39	14.8	1.98	4.76	0.83	1.52	2.23	22.6	50
186-219	EN	0	59.6	2.09	32.9	0.23	8.33	0.64	21.9	0.4	8	0.66	29.2	27.9	14.6	100
186-220	EN	0	51.9	4.69	22.9	0.88	0	0.43	6.25	4.07	1.79	3.82	3.85	32	25	26.3
186-223	EN	0	53.9	4.09	21.5	0.86	19	2.11	20.3	0.66	20	1.64	19	9.745	10.4	28.6
186-229	EN	0	77.2	2.28	38.2	2.04	25.6	1.15	25.9	2.77	4.26	4.98	0	9.08	12.5	38.5
186-238	EN	0	63.4	1.41	22.6	0.69	0	2.45	0	2.64	2.38	2.5	3.08	10.015	38.6	0
186-239	EN	0	61.2	2.52	44.5	1.41	0	1.25	12.5	1.41	4	2.61	1.75	0.195	0	19.1
188-111	EN	0	78	4.66	64.8	1.76	0	1.02	0	3.01	12.4	2.69	11.7	22	5.99	10.5
188-117	EN	0	78.5	5.84	47.4	1.59	1.11	0.65	8.11	4.83	2.12	6.17	1.85	24.3	4.28	6.06
188-144	EN	0	57.5	3.81	30.6	19.3	0.37	7.28	2.83	7.68	4.38	7.6	9.64	12.675	6.67	20.6
188-158	EN	0	71.6	5.74	21	17.9	0.93	7.24	0.37	5.37	6.16	6.13	3.62	30.9	2.3	36
188-174	EN	0	68.4	6.51	42.5	2.23	0	2.1	1.57	1.98	3.88	2.33	1.85	31.8	17.6	0
189-123	EN	0	62.2	4.92	39.1	0.88	3.12	0.54	0	0.72	17.6	1.24	4.35	14.375	7.14	70
189-130	EN	0	64.5	1.02	39.5	2.6	1.89	1.37	5.88	3.51	16.2	1.46	4.76	25.55	5.88	37.5
190-023	EN	0	47.9	3.83	28.9	0.66	11.1	0.35	0	2.64	2.08	2.83	8.33	3.275	80	33.3
190-035	EN	0	42	3.31	20	0.5	0	0.22	0	0.72	0	0.46	16.7	5.515	50	22.2
190-050	EN	0	32.6	3.47	19.7	0.64	0	0.41	14.3	0.94	3.45	0.94	10	2.07	50	0
103-007	CFA+MF-	0	49.7	10.2	29.5	1.75	6.41	16	0.33	6.18	1.6	6.54	3.51	4.865	16.7	28.6
103-061	CFA+MF-	0	18.7	3.47	20.5	5.08	2.9	7.57	6.74	2.25	3.53	4.59	8.43	9.32	25	26.7
104-017	CFA+MF-	0	37.7	2.25	42.9	1.25	5.66	0.87	0	7.78	15.9	8.03	5.18	98.85	19	35.6
104-400	CFA+MF-	0	47.5	2.89	54.2	3.91	16	2.38	6.25	4.75	49.6	1.25	21.9	44.05	7.14	42.5
104-411	CFA+MF-	0	49.8	7.88	54.1	1.33	5.71	4.36	6.51	3.6	8.29	5.39	14.5	32.1	17.2	17.6
145-014	CFA+MF-	0	52	6.07	64.8	1.69	5.49	0.58	30.8	4.42	0.69	6.35	1.1	13.575	4.76	10
145-105	CFA+MF-	0	56.3	5.17	49	6.56	11	3.1	21.4	4.83	3.57	4.63	6.49	9.045	8.33	20
148-015	CFA+MF-	0	56.9	8.07	55.9	0.58	9.38	1.03	6.78	6.06	0.83	6.54	1.37	8.07	13.3	55.6
148-062	CFA+MF-	0	31.7	34.5	36.7	2.66	10.5	3.63	20	5.99	3.43	5.14	9.9	17.5	0	40
148-067	CFA+MF-	0	34.5	4.18	32.3	3.8	5.23	1.28	22.2	0.53	17.4	0.61	21.2	11.69	18.2	35.3
148-071	CFA+MF-	0	57.4	4	42.4	0.4	6.06	0.66	20.5	1.79	0.62	2.46	2.8	30.8	5.56	5.56
149-005	CFA+MF-	0	61.3	5.57	34.1	5.63	26.8	1.83	17.1	7.12	4.49	6.39	4.14	25.6	8.16	47.4
149-078	CFA+MF-	0	44.2	4.72	41.5	5.13	25.2	6.19	37.2	5.14	7.69	5.81	18.6	3.01	50	28.6
152-031	CFA+MF-	0	45.5	4.36	49.7	0.73	22.7	0.22	0	0.92	3.45	1.5	5.45	48.905	5.59	94.3
152-037	CFA+MF-	0	55.5	6.57	34.8	0.59	25	0.49	23.5	2.29	2.04	3.26	2.74	8.815	8.11	100
152-078	CFA+MF-	0	69	5.19	43.3	0.87	33.3	0.8	36.4	3.58	1.9	6.45	1.36	5.61	11.8	57.1
181-169	CFA+MF-	0	32.7	4.92	49.6	0.66	33.3	1.36	46.4	0.63	3.12	0.67	16	29.85	15.6	44.4
182-164	CFA+MF-	0	52.5	3.84	37.1	0.48	25	0.25	20	0.81	2.5	0.37	0	4.915	22.7	19
182-198	CFA+MF-	0	69.2	1.71	22	5.28	1.38	3.56	1.83	7.2	0	3.19	0.42	2.28	7.69	9.09
185-125	CFA+MF-	0	63	0.81	34	0.66	3.33	0.34	16.7	3.5	1.2	2.95	1.02	3.8	0	80
185-145	CFA+MF-	0	68.9	1.39	22.5	0.74	5.88	0.68	4.55	0.5	12.5	0.91	2.33	5.815	12.1	24
185-200	CFA+MF-	0	55.8	2.02	40.7	0.032	0	0.16	0	0.51	5.26	1.56	3.61	6.455	6.06	19.2
185-220	CFA+MF-	0	68.7	1.15	53.4	0.32	0	0.2	0	1.97	0.93	0.77	2.7	16.85	0.99	14.3
185-242	CFA+MF-	0	79.4	2.25	38.8	0.64	25	0.25	0	0.59	0	1.15	16.7	29.55	2.15	23.2
186-115	CFA+MF-	0	76.8	5.84	43.8	1.41	31.8	1.72	53.3	4.94	1.93	4.26	0.36	27.65	7.84	58.3
186-128	CFA+MF-	0	59	3.13	15.3	0.84	23.1	2.41	33.3	1.75	3.85	2.33	1.67	23.2	4.76	53.7
186-134	CFA+MF-	0	72.2	1.65	31.5	0.4	0	0.57	17.6	1.81	8	1.46	2	4.395	2.17	7.69
186-136	CFA+MF-	0	46.4	4.94	34.7	1.15	18.2	0.22	0	0.31	25	0.48	8.33	11.575	0	9.09
186-156	CFA+MF-	0	55.8	3.39	15.2	0.18	0	0.37	0	0.45	25	0.48	23.5	24.7	4.35	13.8
186-160	CFA+MF-	0	53.4	3.89	16.2	0.23	0	0.19	7.69	0.9	0	0.95	3.7	25.6	8.16	47.4
186-161	CFA+MF-	0	54.3	1.01	14.8	0.72	13.6	1.1	35.3	1.47	1.3	1.81	8	7.23	15	45.5
186-182	CFA+MF-	0	70.7	4.77	45.4	0.9	13.3	0.18	0	0.44	0	0.14	66.7	2.92	0	2.86
186-189	CFA+MF-	0	73.3	5.21	47.9	0.34	10.5	0.6	3.57	1.14	3.17	1.02	10.2	31.4	15.2	12.1
186-208	CFA+MF-	0	41.1	0.76	31.9	0.27	0	0.59	3.33	0.97	4.76	2.03	5	25.4	29.6	53.8
186-228	CFA+MF-	0	41.5	2.55	39.3	1.5	18.2	2.49	10.7	1.87	6.9	2.26	11.1	27.65	7.84	60.7
186-240	CFA+MF-	0	75.1	2.13	49.8	1.09	4.44	0.79	3.7	4.11	8.7	3.96	1.8	4.2	0	66.7
188-108	CFA+MF-	0	71.5	5.17	68.1	0.97	29	0.63	22.2	3.75	6.43	3.54	15	20.6	12.5	34.6
188-132	CFA+MF-	0	66.8	3.59	66.8	3.24	12.5	2.23	12	2.02	22.7	1.57	11.3	21.45	12.6	57.1
188-197	CFA+MF-	0	69.4	3.93	62.7	5.36	3.9	6.09	1.72	4.27	10.8	2.94	2.23	26.1	4	21.8
604-034	CFA+MF-	0	48.2	6.59	33.6	6.52	6.1	11.3	2.72	7.47	7.89	6.3	10	25.5	6.67	30.4
604-060	CFA+MF-	0	53.2	7.57	28.6	1.37	2.86	2.35	4.42	0.82	10.3	1.31	21.1	2.685	0	100
104-405	CFA+MF+	96	69	3.86	62.1	4.4	70.6	0.89	8.33	0.98	75	2.56	59.6	96.9	7.43	96.5
110-091	CFA+MF+	149.5	31.6	15.4	61.9	2	47.8	2.21	26.3	2.65	21.6	1.73	26.3	9.945	42.9	85.7
145-132	CFA+MF+	983.5	51.4	3.89	60.8	0.71	13.2	0.53	14.3	0.79	14.6	0.38	16.7	2.925	20	33.3
148-056	CFA+MF+	6	48.2	3.41	49.2	1.9	23.1	1.03	42.9	4.61	6.21	4.58	4.27	22.1	8.33	35.1
149-069	CFA+MF+	442	32.7	6.64	47	1.93	3.88	0.39	7.69	5.98	0.43	4.99	2.82	23	37.5	26.3
186-166	CFA+MF+	123.5	69.6	3.16	32.5	0.18	0	0.4	10.8	0.31	6.06	0.26	0	12.41	13.3	35.1
186-201	CFA+MF+	487	77.1	3.75	53.6	0.35	0	0.33	5.26	0.38	4.55	0.47	19.2	23.5	12.8	14.5
186-204	CFA+MF+	37.5	79.9	1.24	26.9	2.29	5.56	1.72	11.8	0.94	2.94	1.19	6.06	24.65	27.8	62.3
186-233	CFA+MF+	1	81	4.7	28.5	0.59	8	1.02	0	0.34	6.25	0.9	13.6	3.845	4.69	7.14
188-147	CFA+MF+	618.5	57	7.78	52.1	17	6.25	6.75	3.75	7.6	9.64	6.76	3.54	37.7	7.81	24.5
188-171	CFA+MF+	3	75.6	8.39	64.1	2.99	7.5	1.88	0	3.2	13.8	1.35	24.5	34.05	6.58	17.1
604-030	CFA+MF+	3	54.2	9.6	27.9	7.32	19.4	3.1	4.59	2.86	9.23	3.92	7.29	24.9	11.8	12.2
604-071	CFA+MF+	216.5	54.8	8.66	30.6	1.73	7.27	1.52	11.1	1.21	9.88	1.42	8.6	19	10.9	8.57
161-004	LE	0	57.9	6.75	58.8	2.76	18.7	1.99	21.4	6.95	23.5	10.2	5.59	88.75	15.9	20.9
180-005	LE	0	72.9	2.81	36.1	0.93	0	1.91	25	1.61	16	0.95	18.2	6.075	35.3	66.7
182-002	LE	0	69.7	3.42	24.6	0.16	0	0.087	0	1.81	0	1.95	0	5.27	11.1	20
182-004	LE	0	66.4	3.59	37.7	1.58	1.09	2.27	30	0.82	5.36	0.53	2.56	23.85	3.45	8.7
182-008	LE	0	50.3	3.93	20.3	0.59	0	0.76	33.3	2.22	1.45	2.7	3.57	5.34	36.4	20
182-009	LE	0	71.9	2.01	22.1	0.82	0	1.06	26.3	0.85	4.35	0.88	5	5.05	7.27	9.09
182-015	LE	0	64.3	5.15	44.4	13.1	0	3.82	2.4	5.79	0	4.63	0.65	13.545	6.42	27.3
182-016	LE	0	58.5	3.24	38.7	0.75	0	1.6	18.8	1.43	3.85	1.66	16.7	4.03	19	40
182-017	LE	0	56.4	3.18	28	0.35	9.09	1.12	5.56	2.71	0	2.58	3.51	4.575	46.7	0
182-225	LE	0	51.1	2.53	57.4	0.54	5.26	1.8	38.1	1.54	1.54	1.01	3.12	26.2	7.61	16.2
182-226	LE	0	50.8	4.64	29.2	0.39	0	2.61	47.4	8.17	3.27	8.36	3.17	17.65	11.3	28
184-006	LE	0	56.1	1.29	23.7	1.45	8.06	2.74	9.85	3.7	1.33	5.13	0	18.25	5.36	14.8
184-007	LE	0	68.2	0.71	15.9	1.39	0	1.4	8.51	1.4	3.39	1.23	13	13.4	5.98	20.4
184-009	LE	0	52.7	1.18	23.3	1.33	5.37	2.64	18.5	1.12	15.4	1.66	80	43.6	5.04	4.65
184-010	LE	0	52.1	1.03	26.8	1.49	4.55	0.88	23.1	0.46	0	1.24	8.7	16.555	1.65	0
184-012	LE	0	56.2	1.36	16.8	5.49	7.34	2.46	26.8	1.69	8.82	1.2	4.55	15.685	6.87	31.2
184-013	LE	0	52.5	0.97	9.64	1.01	0	2.42	11.6	0.17	0	0.37	0	3.31	9.33	23.5
185-002	LE	0	20.1	2.6	26.6	3.21	9.38	0.13	0	3.21	8.11	0.22	0	34.63	1.87	57.1
185-003	LE	0	47	1.34	14.3	0.86	0	0.51	16.7	1.06	0	0.72	5.88	6.74	35.7	15
185-004	LE	0	49.5	1.29	38.3	0.75	0	0.45	20	3.16	0	1.17	0	5.36	21.4	13.3
185-005	LE	0	75.3	1.69	23.7	1.52	5.71	1.94	20	7.89	3.12	7.39	7.58	59	17.5	10.1
185-007	LE	0	66.9	1.11	40.3	0.017	0	0.021	0	0.93	0	1.03	0	20.6	7.41	6.17
185-009	LE	0	38.9	3.01	55.2	0.23	0	4.83	7.61	5.17	0	6.47	5.37	8.46	25.6	30.8
185-266	LE	0	76	1.05	25.3	0.47	0	0.49	14.3	1.53	2.63	1.8	4.17	5.515	13.5	0
185-268	LE	0	47.7	3.2	16.8	0.29	25	1.12	17.6	0.76	0	1.96	9.09	8.535	34.8	37.5
186-004	LE	0	70.3	4.85	26.6	0.6	14.3	3.12	21	0.95	0	1.13	9.68	21.4	25.6	58
186-008	LE	0	73.9	2.02	13.5	0.068	0	0.11	0	0.48	3.33	0.61	3.45	26.52	7.09	42.9
186-009	LE	0	70	3.34	36.6	0.53	0	0.38	11.8	0.57	5.26	0.61	3.45	3.56	7.87	50
186-252	LE	0	55.5	4.55	33	0.3	0	2.1	4.17	2.75	4.5	2.68	8.82	1.975	23.3	33.3
188-001	LE	0	42.4	10.1	33.3	1.51	0	14.2	4	2.9	47.5	4.26	1.22	12.365	47.1	28.6
188-002	LE	0	70.3	4.07	49.9	4.5	0.62	3.57	4.96	4.15	21	2.79	12.5	25.55	13.7	6.85
188-007	LE	0	50.2	8.91	27.1	4.87	6.56	1.35	0	3.41	65.9	0.86	12.7	8.515	37	100
188-011	LE	0	65.8	5.4	55.5	1.17	2.44	2.29	15	1.32	8	1.2	18.8	32.25	6.15	60
188-014	LE	0	54.5	6.64	59.3	2.13	0	0.82	4.55	1.71	8.82	2.55	6.49	28.5	5.63	76.7
188-018	LE	0	57.5	10.8	40.2	4.08	1.6	7.13	7.39	3.81	18	7.96	18.1	23.5	12.3	20.8
188-020	LE	0	29.7	8.42	36.1	10	0	6.47	3.85	1.83	13.6	2.32	26.9	37.75	18.2	83.3
188-024	LE	0	52.1	7.57	63.1	6.16	11.1	4.19	9.68	4.79	36.8	3.21	45.5	25.25	7.94	67.6
188-252	LE	0	66.6	4.34	62.1	0.3	0	2.1	4.17	4.17	18	2.96	5.56	22.4	17.3	45.3
189-004	LE	0	48	3.45	15.5	5.81	1.35	3.75	1.77	5.8	11.5	7.76	5.88	30.75	15.4	14.3
190-095	LE	0	63.4	2.73	29.7	0.23	0	3.83	3.77	1.46	0	3.09	28.1	17.7	6.52	37.8
190-098	LE	0	50.7	3.95	67.7	1.8	0	1.2	10.5	5.95	4.04	7.36	1.08	20.1	10.8	42.9
604-078	LE	0	54	8.54	55.6	2.9	6.06	5.93	12.5	1.56	23.8	2.02	26.7	7.66	25	100
604-079	LE	0	53.5	7.42	56.3	3.38	9.9	3.08	14.3	2.85	27.9	2.34	16.8	69.4	1.66	7.06
604-083	LE	0	64	5.58	63.2	5.64	1.32	1.59	0	1.93	4.88	3.51	5.59	23.84	6.41	40
604-084	LE	0	65.8	5.73	65.2	3.85	0.62	1.74	1.27	3.89	1.9	3.76	2.5	22.65	4.92	16.9
604-087	LE	0	71.6	7.46	62.6	2.44	2	3.16	3.7	1.96	6.35	2.9	2.35	9.635	8.16	71.4
604-089	LE	0	57.8	8.6	55.8	3.43	0.6	2.05	2.68	1.41	31.2	1.01	19	23.575	4.55	84.2
604-090	LE	0	61.6	5.81	39.4	1.81	1.04	0.82	13.5	0.98	9.09	1	6.45	8.5	28.6	66.7
604-094	LE	0	46.8	6.97	38.1	1.34	5.56	2.87	5	4.85	32.1	2.69	13.6	11.225	68.8	100
604-097	LE	0	57	5.69	37.3	0.73	2.78	1.89	13.9	1.36	29.6	1.26	8.77	48.1	6.77	21.4
180-102	PI	0	50.1	2.93	44.3	0.3	36.4	0.53	7.69	2.09	19.6	1.15	14	12.825	0	12
180-121	PI	0	64.7	2.22	34.5	1.48	20.8	0.72	13.3	3.05	0.77	3.37	1.24	6.035	24	11.4
180-142	PI	0	68.3	1.91	29.9	1.68	7.41	1.01	9.52	5.62	8.77	4.65	5.63	15.915	16.3	18.4
180-146	PI	0	67.8	2.66	21.4	1.75	15	1.24	10	1.09	33.3	1.03	12.5	4.065	66.7	71.4
180-161	PI	0	51.4	2.21	27.3	0.78	19.4	0.41	6.67	3.18	0	3.97	1.44	7.33	11.8	14.6
180-210	PI	0	62.4	2.42	37.5	0.73	27.3	0.39	33.3	1.21	2.63	1.1	5.41	2.11	7.69	15.8
180-220	PI	0	69.1	0.69	16.7	0.76	4.35	0.32	0	2.63	0.49	2.65	1.42	5.79	4.17	0
182-115	PI	0	62	3.95	30.9	0.4	6.25	0.34	7.69	3.23	2.6	3.68	0.55	7.66	5.56	25
182-123	PI	0	44.7	4.82	11.9	1.42	18.2	0.91	16.7	3.17	7.14	2.38	4.76	11.45	50	0
182-128	PI	0	51.4	5.73	31.1	2.35	0	0.98	14.8	3.96	0	5.2	1.18	3.395	14.3	9.09
182-131	PI	0	67.1	2.9	22.4	0.29	30.8	0.46	15.4	0.87	0	0.46	0	9.025	3.23	14.3
182-135	PI	0	74.5	2.69	30.3	1.02	60	0.7	40	0.35	0	0.43	0	11.295	0	15.4
182-141	PI	0	70.2	4.84	16.9	0.23	20	0.35	20	1.37	0	1.17	0	17.5	10.7	21.7
182-148	PI	0	61.8	8.44	20.6	0.47	0	1.56	30.4	0.38	0	1.77	0	24.05	7.69	50
182-149	PI	0	56.6	5.46	20.8	0.37	15	0.26	0	0.4	4.76	0.5	0	5.77	0	28.6
182-173	PI	0	71.8	5.1	11.9	0.65	25	0.42	26.7	1.6	0	1.29	3.57	7.115	12.5	36.8
182-218	PI	0	64.5	4.53	31.5	0.56	30.8	3.18	17.4	0.85	0	1.26	6.73	21.6	25	27.6
182-221	PI	0	71.5	2.66	29	2.84	5.32	1.4	4.35	4.86	1.17	4.38	0.73	25.75	2.5	16.4
185-102	PI	0	67.5	1.89	36	2.5	0.69	1.49	5.88	2.01	2.61	1.98	1.63	18	7.69	6.25
185-108	PI	0	56.9	3.81	44.4	1.75	0	1.89	9.3	2.22	0	3.96	4.59	32.45	3.12	40.9
185-114	PI	0	60.1	3.55	35	2.33	38.5	1	36.8	1.28	1.64	1.68	2.94	34.75	15.9	34.6
185-122	PI	0	54.4	3.55	12.9	0.049	0	0.88	26.3	1.23	7.69	4.23	3.65	6.665	6.06	5.88
185-124	PI	0	65.5	2.05	19.8	0.18	14.3	0.36	6.67	1.67	0	3.86	1.75	2.825	0	16.7
185-146	PI	0	46.6	3.89	26.1	8.7	3.7	1.22	18.5	8.39	0.89	11.4	1.76	9.975	0	21.1
185-147	PI	0	61.7	1.22	22.1	0.49	7.14	0.73	42.9	2.1	2.94	3.97	2.22	5.15	8.33	27.8
185-150	PI	0	67.5	2.63	13.1	0.67	33.3	0.6	27.3	2.27	10	1.23	16.7	5.615	15.4	23.8
185-151	PI	0	67.4	1.46	28.8	0.87	24	1.18	10.9	0.68	4.17	0.53	5.56	12.4	7.5	24.5
185-153	PI	0	72.2	1.74	19.8	1.05	14.3	0.6	53.3	4.25	1.63	5.47	1.19	2.135	14.3	22.2
185-154	PI	0	72.1	2.94	21.7	0.53	18.2	0.95	40	1.07	16.7	0.46	0	38.4	0.35	13.5
185-168	PI	0	78	0.51	18.2	0.085	0	0.55	14.3	0.25	14.3	0.41	10	15.92	10.9	23.5
185-169	PI	0	56.8	2.87	30.3	0.96	9.76	0.081	0	10.8	0.85	9.63	0.71	3.15	8.7	0
185-170	PI	0	66.8	1.43	33.1	0.43	0	1.02	33.3	1.64	7.04	0.85	11.1	18.5	15.5	0
185-187	PI	0	63.9	0.87	36.3	0.18	0	0.15	25	0.52	0	1.45	3.57	11.7	9.47	34.5
185-188	PI	0	71.4	0.87	43.1	0.085	0	0.12	0	0.19	0	0.23	0	2.63	26.7	10
185-203	PI	0	60.2	1.74	38.8	0.15	0	0.23	0	0.56	23.1	0.69	9.09	9.425	0	10
185-209	PI	0	75.1	1.03	27.9	0.27	28.6	0.35	0	0.99	3.7	1.58	0	7.505	10	21.1
185-216	PI	0	71.5	0.46	51.2	0.039	0	0.021	0	0.78	0	0.66	0	12.2	7.04	18.5
185-223	PI	0	53.1	1.29	40.8	0.42	0	0.91	4.76	0.8	4.17	1.26	5.56	2.96	30.8	0
185-246	PI	0	43.5	3.47	24.2	0.032	0	0.51	37.5	2.06	3.28	2.17	0	3.32	11.8	15.4
185-249	PI	0	43.5	4.02	30.6	3.12	7.81	2.75	15.7	0.73	6.67	2.43	4.26	3.305	15.8	50
186-103	PI	0	55.8	1.89	39.8	0.18	12.5	0.49	8.33	0.55	7.69	0.81	6.82	2.445	14.3	25
186-113	PI	0	56.4	2.39	30.6	0.21	0	0.22	9.09	0.36	4.17	0.56	0	20.7	16.7	63
186-129	PI	0	48.4	0.88	42.6	1.07	11.9	0.34	8.33	0.79	16.7	1.63	2.86	6.86	9.38	55.6
186-135	PI	0	72.6	2.69	43.3	1.12	0	0.83	5.71	2.44	0	2.13	0.83	2.38	5.88	13.8
186-137	PI	0	74.5	2.27	24.5	0.48	3.45	0.29	0	0.74	2.17	0.93	8.75	5.47	10.7	36.4
186-142	PI	0	37.9	4.28	28.8	0.79	11.1	1.07	0	4.34	1.28	4.07	1	2.095	5.88	16.7
186-143	PI	0	47.5	2.7	29.4	1.18	0	2.12	11.3	0.3	0	1.95	10.9	1.045	7.69	0
186-168	PI	0	45	1.29	12.3	2	8.7	3.04	17.2	1.73	32.3	0.76	40	55.15	6.56	1.18
186-170	PI	0	47.2	3.03	36.1	2.67	19.4	0.63	20	3.03	9.09	0.94	8.33	29.35	6.67	8.11
186-176	PI	0	72.3	2.93	47.2	0.65	0	0.83	9.52	0.53	6.25	1.19	33.3	0.43	0	100
186-181	PI	0	62.9	1.49	18.7	1.91	5.56	0.77	12.5	1.57	2.56	0.79	6.25	2.38	17.6	0
186-206	PI	0	23.1	1.34	38.6	0.58	17.6	0.12	0	0.94	7.14	0.42	16.7	4.385	17.6	25
186-207	PI	0	76.9	2.61	15.3	2.56	17.9	1.44	31.6	2.27	4.17	1.23	16.7	1.61	12.5	37.5
186-216	PI	0	74.9	7.67	13.9	0.3	4.17	0.22	0	0.14	8.33	0.25	4.35	0.9	25	12.5
189-147	PI	0	65.9	7.28	40.3	0.8	4	2.93	5.26	5.19	19.2	3.3	20.8	21.45	3.12	50
189-158	PI	0	70.9	1.55	34.5	1.06	0	0.65	0	5	2.94	3.9	5.05	16.7	0	54.5
190-002	PI	0	75.1	2.42	37.1	0.76	26.1	0.53	15.4	3.92	1.46	3.99	2.31	5.94	0	23.5
190-015	PI	0	44.5	1.58	33.7	0.29	16.7	0.67	6.25	2.85	2.31	2.36	0.95	28	0	14.4
190-017	PI	0	40.7	2.63	29.4	1.9	15.8	1.37	11.8	2.16	1.69	1.57	2.38	2.045	0	50
190-027	PI	0	63.4	1.38	46.8	4.63	0.44	0.5	0.92	0.047	9.09	0.14	20	20.9	0	19.6
190-030	PI	0	66.8	1.42	34.3	0.58	0	0.42	5.26	0.54	0	0.66	2.94	8.2	0	21.7
190-049	PI	0	52.1	2.25	27.2	0.68	13.3	0.77	16.1	1.84	1.25	3.1	3.87	5.96	25	15.8
190-055	PI	0	58.4	2.25	29.1	0.21	0	0.55	26.3	1.93	1.82	2.58	2.15	2.195	0	20
190-065	PI	0	66.3	1.97	28.2	0.98	0	1.47	23.1	2.6	5.26	3.26	2.91	8.88	4.35	10
194-015	PI	0	71.7	2.57	32.6	1.32	0	0.66	1.67	6.41	1.96	6.11	1.61	2.605	16.7	11.1
